# Supplementary material for: Chitosan-Functionalized-Graphene Oxide (GO@CS) Beads as an Effective Adsorbent to Remove Cationic Dye from Wastewater
Source: Polymers (Basel). 2022 Oct 9;14(19):4236. doi: 10.3390/polym14194236 (PMC9572660; doi:10.3390/polym14194236)
Supplement: Supplementary file 1 [file polymers-14-04236-s001.zip]

Archive with 1 entries (1 files):
- polymers-1932276-supplementary.pdf
